# Supplementary material for: The Association of Redox Regulatory Drug Target Genes with Psychiatric Disorders: A Mendelian Randomization Study
Source: Antioxidants (Basel). 2024 Mar 27;13(4):398. doi: 10.3390/antiox13040398 (PMC11047424; doi:10.3390/antiox13040398)
Supplement: Supplementary file 1 [file antioxidants-13-00398-s001.zip]

Archive with 2 entries (2 files):
- Supplementary Materials 1 STROBE-MR-checklist-fillable.pdf
- Supplementary Materials 1 Supplementary TableS1-S10.pdf
